# Supplementary material for: Genotypic Evolution of Klebsiella pneumoniae Sequence Type 512 during Ceftazidime/Avibactam, Meropenem/Vaborbactam, and Cefiderocol Treatment, Italy
Source: Emerg Infect Dis. 2023 Nov;29(11):2266–74. doi: 10.3201/eid2911.230921 (PMC10617348; doi:10.3201/eid2911.230921)
Supplement: Appendix 1 — Data used in investigation of genotypic evolution of Klebsiella pneumoniae sequence type 512 during ceftazidime/avibactam, meropenem/vaborbactam, and cefiderocol treatment, Italy. [file 23-0921-Techapp-s1.xlsx]

## Sheet: Appendix 1 Table 1
Article DOI: https://doi.org/10.3201/eid2911.230921
EID cannot ensure accessibility for supplementary materials supplied by authors.
Readers who have difficulty accessing supplementary content should contact the authors for assistance.
Genotypic Evolution of Klebsiella pneumoniae Sequence Type 512 during Ceftazidime/Avibactam, Meropenem/Vaborbactam, and Cefiderocol Treatment, Italy
Appendix 1 Table 1. Data used for phylogenetic analysis of K. pneumoniae sequence type 512 strains.
Genome source	Genome names	0296	10contigs	1186B	1186T	12783_SPARK_1004_C1	12785_SPARK_1007_C1	12794_SPARK_1018_C1	12795_SPARK_1018_C2	12809_SPARK_1031_C1	12822_SPARK_1049_C1	12869_SPARK_1102_C1	12933_SPARK_116_C1	12986_SPARK_1221_C1	13040_SPARK_1274_C1	13041_SPARK_1274_C2	13056_SPARK_1296_C1	13057_SPARK_1296_C2	13061_SPARK_130_C1	13068_SPARK_1306_C1	13070_SPARK_1309_C1	13074_SPARK_1313_C1	13081_SPARK_132_C1	13139_SPARK_1379_C1	13143_SPARK_1384_C1	13153_SPARK_1396_C1	13191_SPARK_1441_C1	13195_SPARK_1452_C1	13196_SPARK_1453_C1	13199_SPARK_1458_C1	13201_SPARK_1461_C1	13206_SPARK_1468_C1	13229_SPARK_151_C1	13249_SPARK_1548_C1	13281_SPARK_1598_C1	13341_SPARK_170_C1	13355_SPARK_174_C1	13365_SPARK_1750_C1	13366_SPARK_1751_C1	13392_SPARK_1815_C1	13429_SPARK_187_C1	13445_SPARK_189_C1	13618_SPARK_220_C1	13641_SPARK_227_C1	13720_SPARK_24_C1	13754_SPARK_25_C1	13756_SPARK_2500_C1	13935_SPARK_29_C2	13936_SPARK_29_C3
This study	0296	0	82	4	4	114	118	164	174	84	82	82	126	133	83	83	81	83	128	162	117	131	126	127	163	80	84	119	119	119	84	123	129	132	131	129	127	148	85	83	126	114	80	167	127	126	129	128	126
Carattoli et al. 2021	10contigs	82	0	78	78	69	77	119	129	39	43	43	80	87	38	38	42	44	82	117	78	85	80	81	118	41	45	80	80	80	41	78	83	85	85	83	81	104	40	44	80	69	41	121	81	80	84	82	80
This study	1186B	4	78	0	0	110	114	160	170	80	78	78	122	129	79	79	77	79	124	158	113	127	122	123	159	76	80	115	115	115	80	119	125	128	127	125	123	144	81	79	122	110	76	163	123	122	126	124	122
This study	1186T	4	78	0	0	110	114	160	170	80	78	78	122	129	79	79	77	79	124	158	113	127	122	123	159	76	80	115	115	115	80	119	125	128	127	125	123	144	81	79	122	110	76	163	123	122	126	124	122
BIGSdb database	12783_SPARK_1004_C1	114	69	110	110	0	98	146	154	38	38	36	108	113	37	37	35	39	108	142	97	113	106	107	143	34	40	99	99	101	40	103	111	114	111	111	107	131	39	37	106	94	34	149	109	108	110	108	108
BIGSdb database	12785_SPARK_1007_C1	118	77	114	114	98	0	144	152	66	68	66	106	111	65	65	65	69	106	140	1	111	104	105	141	64	70	3	3	5	70	5	109	112	109	109	105	33	67	67	104	92	64	147	107	106	108	106	106
BIGSdb database	12794_SPARK_1018_C1	164	119	160	160	146	144	0	14	110	112	114	86	95	109	109	113	113	90	4	145	91	88	89	5	112	114	147	147	145	110	145	89	92	93	89	87	169	111	115	88	60	110	127	87	86	92	90	86
BIGSdb database	12795_SPARK_1018_C2	174	129	170	170	154	152	14	0	118	124	122	98	103	117	117	121	125	98	12	153	103	96	97	13	120	126	155	155	157	122	153	101	104	100	101	97	180	119	123	96	68	120	139	99	98	100	98	98
BIGSdb database	12809_SPARK_1031_C1	84	39	80	80	38	66	110	118	0	8	6	72	77	1	1	5	9	72	106	67	77	70	71	107	4	10	69	69	71	6	67	75	78	75	75	71	95	3	7	70	58	4	113	73	72	74	72	72
BIGSdb database	12822_SPARK_1049_C1	82	43	78	78	38	68	112	124	8	0	2	74	83	7	7	5	5	78	112	67	79	76	77	113	4	6	69	69	67	6	73	77	80	81	77	75	97	9	7	76	64	2	115	75	74	80	78	74
BIGSdb database	12869_SPARK_1102_C1	82	43	78	78	36	66	114	122	6	2	0	76	81	5	5	3	7	76	110	65	81	74	75	111	2	8	67	67	69	8	71	79	82	79	79	75	99	7	5	74	62	2	117	77	76	78	76	76
BIGSdb database	12933_SPARK_116_C1	126	80	122	122	108	106	86	98	72	74	76	0	9	71	71	75	75	4	86	107	5	2	3	87	74	76	109	109	107	72	107	3	6	7	3	1	131	73	77	2	38	72	41	1	0	54	4	0
BIGSdb database	12986_SPARK_1221_C1	133	87	129	129	113	111	95	103	77	83	81	9	0	76	76	80	84	9	91	112	8	7	8	92	79	85	114	114	116	81	112	12	15	12	12	8	140	78	82	7	43	79	50	10	9	59	9	9
BIGSdb database	13040_SPARK_1274_C1	83	38	79	79	37	65	109	117	1	7	5	71	76	0	0	4	8	71	105	66	76	69	70	106	3	9	68	68	70	5	66	74	77	74	74	70	94	2	6	69	57	3	112	72	71	73	71	71
BIGSdb database	13041_SPARK_1274_C2	83	38	79	79	37	65	109	117	1	7	5	71	76	0	0	4	8	71	105	66	76	69	70	106	3	9	68	68	70	5	66	74	77	74	74	70	94	2	6	69	57	3	112	72	71	73	71	71
BIGSdb database	13056_SPARK_1296_C1	81	42	77	77	35	65	113	121	5	5	3	75	80	4	4	0	6	75	109	64	80	73	74	110	1	7	66	66	68	7	70	78	81	78	78	74	98	6	4	73	61	1	116	76	75	77	75	75
BIGSdb database	13057_SPARK_1296_C2	83	44	79	79	39	69	113	125	9	5	7	75	84	8	8	6	0	79	113	68	80	77	78	114	5	7	70	70	68	7	74	78	81	82	78	76	98	10	8	77	65	3	116	76	75	81	79	75
BIGSdb database	13061_SPARK_130_C1	128	82	124	124	108	106	90	98	72	78	76	4	9	71	71	75	79	0	86	107	9	2	3	87	74	80	109	109	111	76	107	7	10	7	7	3	135	73	77	2	38	74	45	5	4	54	4	4
BIGSdb database	13068_SPARK_1306_C1	162	117	158	158	142	140	4	12	106	112	110	86	91	105	105	109	113	86	0	141	91	84	85	1	108	114	143	143	145	110	141	89	92	89	89	85	169	107	111	84	56	108	127	87	86	88	86	86
BIGSdb database	13070_SPARK_1309_C1	117	78	113	113	97	1	145	153	67	67	65	107	112	66	66	64	68	107	141	0	112	105	106	142	63	69	2	2	4	69	6	110	113	110	110	106	34	68	66	105	93	63	148	108	107	109	107	107
BIGSdb database	13074_SPARK_1313_C1	131	85	127	127	113	111	91	103	77	79	81	5	8	76	76	80	80	9	91	112	0	7	8	92	79	81	114	114	112	77	112	8	11	12	8	6	136	78	82	7	43	77	46	6	5	59	9	5
BIGSdb database	13081_SPARK_132_C1	126	80	122	122	106	104	88	96	70	76	74	2	7	69	69	73	77	2	84	105	7	0	1	85	72	78	107	107	109	74	105	5	8	5	5	1	133	71	75	0	36	72	43	3	2	52	2	2
BIGSdb database	13139_SPARK_1379_C1	127	81	123	123	107	105	89	97	71	77	75	3	8	70	70	74	78	3	85	106	8	1	0	86	73	79	108	108	110	75	106	6	9	6	6	2	134	72	76	1	37	73	44	4	3	53	3	3
BIGSdb database	13143_SPARK_1384_C1	163	118	159	159	143	141	5	13	107	113	111	87	92	106	106	110	114	87	1	142	92	85	86	0	109	115	144	144	146	111	142	90	93	90	90	86	170	108	112	85	57	109	128	88	87	89	87	87
BIGSdb database	13153_SPARK_1396_C1	80	41	76	76	34	64	112	120	4	4	2	74	79	3	3	1	5	74	108	63	79	72	73	109	0	6	65	65	67	6	69	77	80	77	77	73	97	5	3	72	60	0	115	75	74	76	74	74
BIGSdb database	13191_SPARK_1441_C1	84	45	80	80	40	70	114	126	10	6	8	76	85	9	9	7	7	80	114	69	81	78	79	115	6	0	71	71	69	8	75	79	82	83	79	77	99	11	9	78	66	4	117	77	76	82	80	76
BIGSdb database	13195_SPARK_1452_C1	119	80	115	115	99	3	147	155	69	69	67	109	114	68	68	66	70	109	143	2	114	107	108	144	65	71	0	4	2	71	4	112	115	112	112	108	36	70	68	107	95	65	150	110	109	111	109	109
BIGSdb database	13196_SPARK_1453_C1	119	80	115	115	99	3	147	155	69	69	67	109	114	68	68	66	70	109	143	2	114	107	108	144	65	71	4	0	6	71	8	112	115	112	112	108	36	70	68	107	95	65	150	110	109	111	109	109
BIGSdb database	13199_SPARK_1458_C1	119	80	115	115	101	5	145	157	71	67	69	107	116	70	70	68	68	111	145	4	112	109	110	146	67	69	2	6	0	69	6	110	113	114	110	108	34	72	70	109	97	65	148	108	107	113	111	107
BIGSdb database	13201_SPARK_1461_C1	84	41	80	80	40	70	110	122	6	6	8	72	81	5	5	7	7	76	110	69	77	74	75	111	6	8	71	71	69	0	71	75	78	79	75	73	95	7	9	74	62	4	113	73	72	78	76	72
BIGSdb database	13206_SPARK_1468_C1	123	78	119	119	103	5	145	153	67	73	71	107	112	66	66	70	74	107	141	6	112	105	106	142	69	75	4	8	6	71	0	110	113	110	110	106	34	68	72	105	93	69	148	108	107	109	107	107
BIGSdb database	13229_SPARK_151_C1	129	83	125	125	111	109	89	101	75	77	79	3	12	74	74	78	78	7	89	110	8	5	6	90	77	79	112	112	110	75	110	0	9	10	6	4	134	76	80	5	41	75	44	4	3	57	7	3
BIGSdb database	13249_SPARK_1548_C1	132	85	128	128	114	112	92	104	78	80	82	6	15	77	77	81	81	10	92	113	11	8	9	93	80	82	115	115	113	78	113	9	0	13	9	7	137	79	83	8	44	78	47	7	6	60	10	6
BIGSdb database	13281_SPARK_1598_C1	131	85	127	127	111	109	93	100	75	81	79	7	12	74	74	78	82	7	89	110	12	5	6	90	77	83	112	112	114	79	110	10	13	0	10	6	137	76	80	5	41	77	48	8	7	57	7	7
BIGSdb database	13341_SPARK_170_C1	129	83	125	125	111	109	89	101	75	77	79	3	12	74	74	78	78	7	89	110	8	5	6	90	77	79	112	112	110	75	110	6	9	10	0	4	134	76	80	5	41	75	44	4	3	57	7	3
BIGSdb database	13355_SPARK_174_C1	127	81	123	123	107	105	87	97	71	75	75	1	8	70	70	74	76	3	85	106	6	1	2	86	73	77	108	108	108	73	106	4	7	6	4	0	132	72	76	1	37	73	42	2	1	53	3	1
BIGSdb database	13365_SPARK_1750_C1	148	104	144	144	131	33	169	180	95	97	99	131	140	94	94	98	98	135	169	34	136	133	134	170	97	99	36	36	34	95	34	134	137	137	134	132	0	96	100	133	121	95	172	132	131	137	135	131
BIGSdb database	13366_SPARK_1751_C1	85	40	81	81	39	67	111	119	3	9	7	73	78	2	2	6	10	73	107	68	78	71	72	108	5	11	70	70	72	7	68	76	79	76	76	72	96	0	8	71	59	5	114	74	73	75	73	73
BIGSdb database	13392_SPARK_1815_C1	83	44	79	79	37	67	115	123	7	7	5	77	82	6	6	4	8	77	111	66	82	75	76	112	3	9	68	68	70	9	72	80	83	80	80	76	100	8	0	75	63	3	118	78	77	79	77	77
BIGSdb database	13429_SPARK_187_C1	126	80	122	122	106	104	88	96	70	76	74	2	7	69	69	73	77	2	84	105	7	0	1	85	72	78	107	107	109	74	105	5	8	5	5	1	133	71	75	0	36	72	43	3	2	52	2	2
BIGSdb database	13445_SPARK_189_C1	114	69	110	110	94	92	60	68	58	64	62	38	43	57	57	61	65	38	56	93	43	36	37	57	60	66	95	95	97	62	93	41	44	41	41	37	121	59	63	36	0	60	79	39	38	40	38	38
BIGSdb database	13618_SPARK_220_C1	80	41	76	76	34	64	110	120	4	2	2	72	79	3	3	1	3	74	108	63	77	72	73	109	0	4	65	65	65	4	69	75	78	77	75	73	95	5	3	72	60	0	113	73	72	76	74	72
BIGSdb database	13641_SPARK_227_C1	167	121	163	163	149	147	127	139	113	115	117	41	50	112	112	116	116	45	127	148	46	43	44	128	115	117	150	150	148	113	148	44	47	48	44	42	172	114	118	43	79	113	0	42	41	95	45	41
BIGSdb database	13720_SPARK_24_C1	127	81	123	123	109	107	87	99	73	75	77	1	10	72	72	76	76	5	87	108	6	3	4	88	75	77	110	110	108	73	108	4	7	8	4	2	132	74	78	3	39	73	42	0	1	55	5	1
BIGSdb database	13754_SPARK_25_C1	126	80	122	122	108	106	86	98	72	74	76	0	9	71	71	75	75	4	86	107	5	2	3	87	74	76	109	109	107	72	107	3	6	7	3	1	131	73	77	2	38	72	41	1	0	54	4	0
BIGSdb database	13756_SPARK_2500_C1	129	84	126	126	110	108	92	100	74	80	78	54	59	73	73	77	81	54	88	109	59	52	53	89	76	82	111	111	113	78	109	57	60	57	57	53	137	75	79	52	40	76	95	55	54	0	54	54
BIGSdb database	13935_SPARK_29_C2	128	82	124	124	108	106	90	98	72	78	76	4	9	71	71	75	79	4	86	107	9	2	3	87	74	80	109	109	111	76	107	7	10	7	7	3	135	73	77	2	38	74	45	5	4	54	0	4
BIGSdb database	13936_SPARK_29_C3	126	80	122	122	108	106	86	98	72	74	76	0	9	71	71	75	75	4	86	107	5	2	3	87	74	76	109	109	107	72	107	3	6	7	3	1	131	73	77	2	38	72	41	1	0	54	4	0
BIGSdb database	13960_SPARK_300_C1	167	121	163	163	147	145	129	137	111	117	115	43	48	110	110	114	118	43	125	146	48	41	42	126	113	119	148	148	150	115	146	46	49	46	46	42	174	112	116	41	77	113	8	44	43	93	43	43
BIGSdb database	13964_SPARK_307_C1	128	82	124	124	108	106	90	98	72	78	76	4	9	71	71	75	79	4	86	107	9	2	3	87	74	80	109	109	111	76	107	7	10	7	7	1	135	73	77	2	38	74	45	5	4	54	4	4
Carattoli et al. 2021	13Contigs	84	6	80	80	78	82	128	138	48	46	46	90	97	47	47	45	47	92	126	81	95	90	91	127	44	48	83	83	83	48	87	93	96	95	93	91	113	49	47	90	78	44	131	91	90	94	92	90
BIGSdb database	14026_SPARK_372_C2	138	92	134	134	118	116	98	108	82	86	86	12	19	81	81	85	87	14	96	117	17	12	13	97	84	88	119	119	119	84	117	15	18	17	15	13	143	83	87	12	48	84	53	13	12	64	14	12
BIGSdb database	14031_SPARK_378_C1	596	541	592	592	576	574	556	566	540	544	544	470	477	539	539	543	545	472	554	575	475	470	471	555	542	546	577	577	577	542	575	473	476	475	473	471	601	541	545	470	506	542	511	471	470	522	472	470
BIGSdb database	14033_SPARK_38_C1	127	80	123	123	107	105	89	97	71	77	75	3	8	70	70	74	78	3	85	106	8	1	2	86	73	79	108	108	110	75	106	6	9	6	6	2	134	72	76	1	37	73	44	4	3	53	3	3
BIGSdb database	14034_SPARK_38_C2	127	80	123	123	109	107	87	99	73	75	77	1	10	72	72	76	76	5	87	108	6	3	4	88	75	77	110	110	108	73	108	4	7	8	5	2	132	74	78	3	39	73	42	2	1	55	5	1
BIGSdb database	14037_SPARK_385_C1	133	87	129	129	113	111	93	103	77	81	81	7	14	76	76	80	82	9	91	112	12	7	8	92	79	83	114	114	114	79	112	10	13	12	10	8	138	78	82	7	43	79	48	8	7	59	9	7
BIGSdb database	14042_SPARK_391_C1	501	450	497	497	482	481	463	473	446	450	450	389	396	445	445	449	451	391	461	482	394	389	390	462	448	452	484	484	484	448	482	392	395	394	392	390	508	447	451	389	413	448	430	390	389	429	391	389
BIGSdb database	14067_SPARK_429_C1	535	474	531	531	515	513	496	506	480	483	483	458	465	479	479	482	484	460	494	513	463	458	459	495	481	485	515	515	515	481	514	461	464	463	461	459	540	481	484	458	446	481	499	459	458	440	460	458
BIGSdb database	14090_SPARK_460_C3	117	72	113	113	97	95	77	87	61	65	65	39	46	60	60	64	66	41	75	96	44	39	40	76	63	67	98	98	98	63	96	42	45	44	42	40	122	62	66	39	27	63	80	40	39	21	41	39
BIGSdb database	14098_SPARK_481_C1	131	86	127	127	114	113	93	105	78	80	82	19	28	77	77	81	81	23	93	114	24	21	22	94	80	82	116	116	114	78	114	22	25	26	22	20	138	79	83	21	45	78	60	20	19	61	23	19
BIGSdb database	14099_SPARK_482_C1	132	86	128	128	115	114	94	106	79	81	83	20	29	78	78	82	82	24	94	115	25	22	23	95	81	83	117	117	115	79	115	23	26	27	23	21	139	80	84	22	46	79	61	21	20	62	24	20
BIGSdb database	14243_SPARK_669_C1	131	86	127	127	114	113	93	105	78	80	82	19	28	77	77	81	81	23	93	114	24	21	22	94	80	82	116	116	114	78	114	22	25	26	22	20	138	79	83	21	45	78	60	20	19	61	23	19
BIGSdb database	14248_SPARK_673_C1	162	117	158	158	142	140	4	12	106	112	110	86	91	105	105	109	113	86	0	141	91	84	85	1	108	114	143	143	145	110	141	89	92	89	89	85	169	107	111	84	56	108	127	87	86	88	86	86
BIGSdb database	14249_SPARK_674_C1	162	117	158	158	142	140	2	12	106	110	110	84	91	105	105	109	111	86	0	141	89	84	85	1	108	112	143	143	143	108	141	87	90	89	87	85	167	107	111	84	56	108	125	85	84	88	86	84
BIGSdb database	14282_SPARK_707_C1	82	43	78	78	36	66	114	122	6	6	4	76	81	5	5	3	7	76	110	65	81	74	75	111	2	8	67	67	69	8	71	79	82	79	79	75	99	7	5	74	62	2	117	77	76	78	76	76
BIGSdb database	14289_SPARK_720_C1	130	85	126	126	113	112	92	104	77	79	81	18	27	76	76	80	80	22	92	113	23	20	21	93	79	81	115	115	113	77	113	21	24	25	21	19	137	78	82	20	44	77	59	19	18	60	22	18
BIGSdb database	14314_SPARK_767_C1	103	57	99	99	89	91	130	142	53	55	57	92	101	52	52	56	56	96	130	92	97	94	95	131	55	57	94	94	92	53	92	95	98	99	95	93	116	54	58	94	82	53	133	93	92	98	96	92
BIGSdb database	14336_SPARK_800_C1	163	118	159	159	145	143	1	13	109	111	113	85	94	108	108	112	112	89	3	144	90	87	88	4	111	113	146	146	144	109	144	88	91	92	88	86	168	110	114	87	59	109	126	86	85	91	89	85
BIGSdb database	14352_SPARK_821_C1	127	81	123	123	107	105	89	97	71	77	75	3	8	70	70	74	78	3	85	106	8	1	2	86	73	79	108	108	110	75	106	6	9	6	6	2	134	72	76	1	37	73	44	4	3	53	3	3
BIGSdb database	14355_SPARK_829_C1	127	81	123	123	107	105	89	97	71	77	75	3	8	70	70	74	78	3	85	106	8	1	2	86	73	79	108	108	110	75	106	6	9	6	6	2	134	72	76	1	37	73	44	4	3	53	3	3
BIGSdb database	14359_SPARK_834_C1	406	358	402	402	388	386	366	378	352	354	356	280	289	351	351	355	355	284	366	387	285	282	283	367	354	356	389	389	387	352	387	283	286	287	283	281	411	353	357	282	318	352	321	281	280	334	284	280
BIGSdb database	14388_SPARK_867_C1	176	135	172	172	156	162	206	217	126	122	124	168	177	125	125	123	123	172	206	161	173	170	171	207	122	124	163	163	161	124	167	171	174	175	171	169	190	127	125	170	158	120	209	169	168	174	172	168
BIGSdb database	14397_SPARK_89_C1	127	81	123	123	107	105	89	97	71	77	75	3	8	70	70	74	78	3	85	106	8	1	2	86	73	79	108	108	110	75	106	6	9	6	6	2	134	72	76	1	37	73	44	4	3	53	3	3
BIGSdb database	14417_SPARK_927_C1	120	75	116	116	100	2	142	150	64	70	68	104	109	63	63	67	71	104	138	3	109	102	103	139	66	72	5	5	7	68	3	107	110	107	107	103	31	65	69	102	90	66	145	105	104	106	104	104
BIGSdb database	14431_SPARK_946_C1	117	78	113	113	97	1	145	153	67	67	65	107	112	66	66	64	68	107	141	0	112	105	106	142	63	69	2	2	4	69	6	110	113	110	110	106	34	68	66	105	93	63	148	108	107	109	107	107
BIGSdb database	14442_SPARK_959_C1	133	86	129	129	113	111	95	103	77	83	81	9	14	76	76	80	84	9	91	112	14	7	8	92	79	85	114	114	116	81	112	12	7	12	12	8	140	78	82	7	43	79	50	10	9	59	9	9
BIGSdb database	14443_SPARK_960_C1	118	79	114	114	100	4	144	156	70	66	68	106	115	69	69	67	67	110	144	3	111	108	109	145	66	68	5	5	3	68	9	109	112	113	109	107	33	71	69	108	96	64	147	107	106	112	110	106
BIGSdb database	14444_SPARK_961_C1	129	83	125	125	109	107	89	99	73	77	77	3	4	72	72	76	78	5	87	108	2	3	4	88	75	79	110	110	110	75	108	6	9	8	6	4	134	74	78	3	39	75	44	4	3	55	5	3
BIGSdb database	14450_SPARK_969_C1	176	135	172	172	156	162	206	217	126	122	124	168	177	125	125	123	123	172	206	161	173	170	171	207	122	124	163	163	161	124	167	171	174	175	171	169	190	127	125	170	158	120	209	169	168	174	172	168
BIGSdb database	14452_SPARK_970_C1	130	84	126	126	112	110	90	102	76	78	80	4	7	75	75	79	79	8	90	111	3	6	7	91	78	80	113	113	111	76	111	7	10	11	7	5	135	77	81	6	42	76	45	5	4	58	8	4
BIGSdb database	14473_SPARK_992_C1	82	43	78	78	38	68	112	124	8	4	6	74	83	7	7	5	5	78	112	67	79	76	77	113	4	6	69	69	67	6	73	77	80	81	77	75	97	9	7	76	64	2	115	75	74	80	78	74
Carattoli et al. 2021	17BContigs	86	2	82	82	80	82	124	134	44	48	48	86	93	43	43	47	49	88	122	83	91	86	87	123	46	50	85	85	85	46	83	89	92	91	89	87	109	45	49	86	74	46	127	87	86	90	88	86
Carattoli et al. 2021	18Contigs	76	16	72	72	70	74	120	130	40	38	38	82	89	39	39	37	39	84	118	73	87	82	83	119	36	40	75	75	75	40	79	85	88	87	85	83	105	41	39	82	70	36	123	83	82	86	84	82
Carattoli et al. 2021	1BContigs	129	65	125	125	123	123	165	175	87	91	91	129	136	86	86	90	92	131	163	124	134	129	130	164	89	93	126	126	126	89	124	132	135	134	132	130	150	88	92	129	115	89	170	130	129	133	131	129
Carattoli et al. 2021	1contigs	104	63	100	100	98	102	148	156	68	68	66	112	117	67	67	65	69	112	144	101	117	110	111	145	64	70	103	103	105	70	107	115	118	115	115	111	135	69	67	110	96	64	153	113	112	114	112	112
BIGSdb database	2591_KpVA_8	208	161	204	204	190	188	222	233	154	156	158	184	193	153	153	157	157	188	222	189	189	186	187	223	156	158	191	191	189	154	189	187	190	191	187	185	213	155	159	186	174	154	225	185	184	190	188	184
BIGSdb database	2592_KpVA_9	153	106	149	149	135	133	167	178	99	101	103	129	138	98	98	102	102	133	167	134	134	131	132	168	101	103	136	136	134	99	134	132	135	136	142	130	158	100	104	131	119	99	170	130	129	134	133	129
BIGSdb database	2593_KpVA_10	128	81	124	124	108	106	144	151	72	78	76	106	111	71	71	75	79	106	140	107	111	104	105	141	74	80	109	109	111	76	107	109	112	109	109	105	135	73	77	104	92	74	147	107	106	108	106	106
BIGSdb database	2594_KpVA_11	129	82	125	125	111	109	143	154	75	77	79	105	114	74	74	78	78	109	143	110	110	107	108	144	77	79	112	112	110	75	110	108	111	112	108	106	134	76	80	107	95	75	146	106	105	110	109	105
BIGSdb database	2595_KpVA_12	126	79	122	122	108	106	140	151	72	74	76	102	111	71	71	75	75	106	140	107	107	104	105	141	74	76	109	109	107	72	107	105	108	109	114	103	131	73	77	104	92	72	143	103	102	108	106	102
BIGSdb database	2596_KpVA_13	167	117	163	163	149	147	181	192	113	115	117	143	152	112	112	116	116	147	181	148	148	145	146	182	115	117	150	150	148	113	148	146	149	150	146	144	172	114	118	145	133	113	184	144	143	149	147	143
BIGSdb database	2597_KpVA_14	142	96	139	139	125	123	157	168	89	91	93	119	128	88	88	92	92	123	157	124	124	121	122	158	91	93	126	126	124	89	124	122	125	126	122	120	148	90	94	121	109	89	160	120	119	125	123	119
BIGSdb database	2735_KpVA_1	83	37	79	79	63	67	107	119	27	29	31	69	78	26	26	30	30	73	107	68	74	71	72	108	29	31	70	70	68	27	68	72	75	76	72	70	92	28	32	71	59	27	110	70	69	74	73	69
BIGSdb database	2742_KpVA_15	176	135	172	172	156	162	206	218	126	122	124	168	177	125	125	123	123	172	206	161	173	170	171	207	122	124	163	163	161	124	167	171	174	175	171	169	191	127	125	170	158	120	209	169	168	174	172	168
BIGSdb database	2743_KpVA_16	86	45	82	82	66	72	116	128	36	32	34	78	87	35	35	33	33	82	116	71	83	80	81	117	32	34	73	73	71	34	77	81	84	85	81	79	101	37	35	80	68	30	119	79	78	84	82	78
BIGSdb database	2751_101BO	377	337	373	373	372	375	419	430	341	339	341	381	390	340	340	340	340	385	419	376	386	383	384	420	339	341	378	378	376	341	380	384	387	388	384	382	403	342	342	383	371	337	422	382	381	387	385	381
BIGSdb database	2752_102BO	202	163	198	198	183	184	222	234	154	150	152	184	193	153	153	151	151	188	222	183	189	186	187	223	150	152	185	185	183	152	189	187	190	191	187	185	213	155	153	186	174	148	225	185	184	190	188	184
BIGSdb database	2753_103BO	305	266	301	301	301	305	348	360	271	267	269	311	320	270	270	268	268	315	348	304	316	313	314	349	267	269	306	306	304	269	310	314	317	318	315	312	334	272	270	313	300	265	352	312	311	315	315	311
BIGSdb database	2754_104BO	91	45	87	87	67	75	115	127	31	33	35	77	86	30	30	34	34	81	115	76	82	79	80	116	33	35	78	78	76	31	76	80	83	84	89	78	100	32	36	79	67	31	118	78	77	82	81	77
BIGSdb database	2842_29BO	310	265	306	306	292	290	323	335	256	258	260	285	294	255	255	259	259	289	323	291	290	287	288	324	258	260	293	293	291	256	291	288	291	292	289	286	315	257	261	287	275	256	326	286	285	290	289	285
BIGSdb database	2843_30BO	119	76	115	115	95	104	144	156	62	61	63	105	114	61	61	62	62	109	144	104	110	107	108	145	61	63	106	106	104	61	107	108	111	112	108	106	131	63	64	107	96	59	146	106	105	112	109	105
BIGSdb database	2844_31AVR	86	47	82	82	68	72	116	128	38	34	36	78	87	37	37	35	35	82	116	71	83	80	81	117	34	36	73	73	71	36	77	81	84	85	90	79	101	39	37	80	68	32	119	79	78	84	82	78
BIGSdb database	2846_42AVR	88	49	84	84	70	74	118	129	40	36	38	80	89	39	39	37	37	84	118	73	85	82	83	119	36	38	75	75	73	38	79	83	86	86	83	81	101	41	39	82	70	34	121	81	80	86	84	80
BIGSdb database	2847_43AVR	94	47	90	90	76	78	118	130	40	42	44	80	89	39	39	43	43	84	118	79	85	82	83	119	42	44	81	81	79	40	79	83	86	87	93	81	102	41	45	82	70	40	121	81	80	86	84	80
BIGSdb database	2848_44AVR	115	75	111	111	97	101	145	157	67	63	65	107	116	66	66	64	64	111	145	100	112	109	110	146	63	65	102	102	100	65	106	110	113	114	120	108	130	68	66	109	97	61	148	108	107	113	111	107
BIGSdb database	2850_48AVR	89	43	85	85	71	73	113	125	35	37	39	75	84	34	34	38	38	79	113	74	80	77	78	114	37	39	76	76	74	35	74	78	81	82	79	76	98	36	40	77	65	35	116	76	75	80	79	75
BIGSdb database	2855_58BG	166	110	162	162	148	150	190	202	112	114	116	152	161	111	111	115	115	156	190	151	157	154	154	191	102	116	153	153	151	112	151	155	158	159	155	153	174	113	116	154	142	112	193	153	152	157	156	152
BIGSdb database	2859_74RE	90	51	86	86	72	62	116	128	42	38	40	78	87	41	41	39	39	82	116	61	83	80	81	117	38	40	63	63	61	40	67	81	84	85	81	79	91	43	41	80	68	36	119	79	78	84	82	78
BIGSdb database	2861_86SGR	161	116	157	157	143	144	185	197	107	109	111	147	156	106	106	110	110	151	185	145	152	149	150	186	109	111	147	147	145	107	145	150	153	154	151	148	169	108	112	149	137	107	188	148	147	153	151	147
BIGSdb database	2862_87SGR	147	97	143	143	133	137	181	193	103	99	101	143	152	102	102	100	100	147	181	136	147	145	146	182	99	101	138	138	136	100	142	146	149	150	146	144	166	104	102	145	133	97	183	144	143	148	147	143
BIGSdb database	2863_88SGR	139	100	135	135	121	125	169	181	91	87	89	131	140	90	90	88	88	135	169	124	136	133	134	170	87	89	126	126	124	89	130	134	137	138	134	132	154	92	90	133	121	85	172	132	131	137	135	131
BIGSdb database	2864_89SGR	157	109	154	154	141	145	189	201	111	107	109	151	160	110	110	108	108	155	189	144	156	153	154	190	107	109	146	146	144	109	150	154	157	158	154	152	173	112	110	153	141	105	181	152	151	156	155	151
BIGSdb database	2865_90SGR	81	42	77	77	61	65	113	121	31	31	29	75	80	30	30	28	32	75	109	64	80	73	74	110	27	33	66	66	68	33	70	78	81	78	78	74	98	32	30	73	61	27	116	76	75	76	75	75
BIGSdb database	2866_97SGR	168	122	164	164	150	147	182	178	114	116	118	144	153	113	113	117	117	148	182	148	149	146	147	183	116	118	150	150	148	114	148	147	150	151	147	145	172	115	119	146	134	114	185	145	144	150	148	144
BIGSdb database	2867_KP1_I	77	32	73	73	59	61	101	112	23	25	27	63	72	22	22	26	26	67	101	62	68	65	66	102	25	27	64	64	62	23	62	66	69	70	66	64	85	24	28	65	53	23	104	64	63	69	67	63
BIGSdb database	2868_KP2_R	79	34	75	75	61	63	103	114	25	27	29	65	74	24	24	28	28	69	103	64	70	67	68	104	27	29	66	66	64	25	64	68	71	72	68	66	87	26	30	67	55	25	106	66	65	71	69	65
BIGSdb database	2869_KP3_S	78	33	74	74	60	62	102	113	24	26	28	64	73	23	23	27	27	68	102	63	69	66	67	103	26	28	65	65	63	24	63	67	70	71	67	65	86	25	29	66	54	24	105	65	64	70	68	64
BIGSdb database	2870_KP5_R	81	36	77	77	63	65	105	116	27	29	31	67	76	26	26	30	30	71	105	66	72	69	70	106	29	31	68	68	66	27	66	70	73	74	70	68	89	28	32	69	57	27	108	68	67	73	71	67
Carattoli et al. 2021	2BContigs	103	30	99	99	97	98	141	151	61	65	65	103	110	60	60	64	66	105	139	99	108	103	104	140	63	67	101	101	101	63	99	106	109	108	106	104	125	62	66	103	91	63	144	104	103	105	104	103
Carattoli et al. 2021	2scaffolds	123	50	119	119	119	122	164	176	86	85	87	126	135	85	85	86	86	130	164	122	131	128	129	165	85	87	124	124	122	85	125	129	132	133	130	127	149	87	88	128	116	83	167	127	126	132	130	126
BIGSdb database	3760_KP4_R	81	34	77	77	63	65	105	116	27	29	31	67	76	26	26	30	30	71	105	66	72	69	70	106	29	31	68	68	66	27	66	70	73	74	70	68	89	28	32	69	57	27	108	68	67	73	71	67
Carattoli et al. 2021	3BContigs	128	64	124	124	122	122	164	174	86	90	90	128	135	85	85	89	91	130	162	123	133	128	129	163	88	92	125	125	125	88	123	131	134	133	131	129	149	87	91	128	114	88	169	129	128	132	130	128
Carattoli et al. 2021	4Contigs	214	174	210	210	209	213	259	215	179	177	177	221	228	178	178	176	178	223	257	212	226	221	222	258	175	179	214	214	214	179	218	224	227	225	224	222	243	180	178	221	209	175	262	222	221	225	223	221
BIGSdb database	5435_ME160156T	88	43	84	84	70	72	112	123	34	36	38	73	82	33	33	37	37	77	112	73	78	75	76	113	36	38	75	75	73	34	73	76	79	80	76	74	96	35	39	75	64	34	114	74	73	80	77	73
BIGSdb database	5456_ME160238S	85	41	81	81	68	70	110	121	32	34	36	71	80	31	31	35	35	75	110	71	76	73	74	111	34	36	73	73	71	32	71	74	77	78	74	72	94	33	37	73	62	32	112	72	71	78	75	71
BIGSdb database	5462_ME160330P	96	51	92	92	76	78	120	129	40	44	44	82	89	39	39	43	45	84	118	79	87	82	83	119	42	46	81	81	81	42	79	85	88	87	85	83	104	41	45	82	70	42	123	83	82	86	84	82
BIGSdb database	5505_ME170087Z	114	71	111	111	98	100	140	151	62	64	66	102	111	61	61	65	65	106	140	101	107	104	105	141	64	66	103	103	101	62	101	105	108	109	105	103	124	63	67	104	92	62	143	103	102	107	106	102
BIGSdb database	5509_ME170223P	96	51	92	92	77	80	120	131	42	44	46	82	91	41	41	45	45	86	120	81	87	84	85	121	44	46	83	83	81	42	81	85	88	89	85	83	104	43	47	84	72	42	123	83	82	88	86	82
This study	6099	15	89	11	11	121	125	171	181	91	89	89	133	140	90	90	88	90	135	169	124	138	133	134	170	87	91	126	126	126	91	130	136	139	138	136	134	155	92	90	133	121	87	174	134	133	137	135	133
This study	6379	4	82	4	4	114	118	164	174	84	82	82	126	133	83	83	81	83	128	162	117	131	126	127	163	80	84	119	119	119	84	123	129	132	131	129	127	148	85	83	126	114	80	167	127	126	130	128	126
Carattoli et al. 2021	6Contigs	185	138	181	181	179	181	223	233	143	147	147	185	192	142	142	146	148	187	221	182	190	185	186	222	145	149	184	184	184	145	182	188	191	190	188	186	208	144	148	185	173	145	226	186	185	189	187	185
Carattoli et al. 2021	8Contigs	101	35	97	97	95	97	139	149	59	63	63	101	108	58	58	62	64	103	137	98	106	101	102	138	61	65	100	100	100	61	98	104	107	106	104	102	124	60	64	101	89	61	142	102	101	105	103	101
BIGSdb database	9696_NMI9166_18	145	102	141	141	127	130	172	184	94	93	95	134	143	93	93	94	94	138	172	130	139	136	137	173	93	95	132	132	130	93	133	137	140	141	137	135	157	95	96	136	124	91	175	135	134	140	138	134
[truncated: 85 more columns]

## Sheet: Appendix 1 Table 2
Appendix 1 Table 2. Deletions and single-nucleotide polymorphisms in the genome of K. pneumoniae strain 6379.
CHROM	POS	TYPE	REF	ALT	EVIDENCE	FTYPE	STRAND	NT_POS	AA_POS	EFFECT	LOCUS_TAG	GENE	PRODUCT
6379_Chr	1145947	del	ACTCAGTACACCCAGACCTACAACGCGACCCGCGCCGGTTCCCTGGGCTTTGCTAACAAAGCGCAGAACTTCGAAGTGGTTG	A	A:24 ACTCAGTACACCCAGACCTACAACGCGACCCGCGCCGGTTCCCTGGGCTTTGCTAACAAAGCGCAGAACTTCGAAGTGGTTG:0	CDS	+	787/1110	263/369	conservative_inframe_deletion c.787_867delACCCAGACCTACAACGCGACCCGCGCCGGTTCCCTGGGCTTTGCTAACAAAGCGCAGAACTTCGAAGTGGTTGCTCAGTAC p.Thr263_Tyr289del	PFFPHKIN_01132	ompC	Outer membrane porin C
6379_Chr	2903614	del	AGCCGCCC	A	A:69 AGCCGCCC:0	CDS	+	285/3960	95/1319	frameshift_variant c.285_291delCGCCGCC p.Ala96fs	PFFPHKIN_02791	putA	Bifunctional protein PutA
6379_Chr	3846317	del	TC	T	T:27 TC:0
6379_Chr	1196436	snp	G	T	T:76 G:0	CDS	+	397/1974	133/657	stop_gained c.397G>T p.Glu133*	PFFPHKIN_01175	cirA	Colicin I receptor
6379_Chr	2424485	snp	C	A	A:92 C:0	CDS	+	382/753	128/250	missense_variant c.382C>A p.Pro128Thr	PFFPHKIN_02318	fnr	Fumarate and nitrate reduction regulatory protein
6379_Chr	2935105	snp	G	A	A:88 G:0	CDS	+	1120/1449	374/482	missense_variant c.1120G>A p.Gly374Ser	PFFPHKIN_02819	gabD_1	Succinate-semialdehyde dehydrogenase [NADP(+)] GabD
6379_Chr	3997707	snp	G	T	T:121 G:0	CDS	-	979/1767	327/588	missense_variant c.979C>A p.Pro327Thr	PFFPHKIN_03806	ftsI_2	Peptidoglycan D,D-transpeptidase FtsI
6379_Chr	4223706	snp	C	T	T:37 C:0
6379_Chr	4223715	snp	T	C	C:38 T:0
6379_Chr	4869814	snp	G	A	A:119 G:0	CDS	+	137/960	46/319	stop_gained c.137G>A p.Trp46*	PFFPHKIN_04620	pstC	Phosphate transport system permease protein PstC
